# Supplementary material for: Identification of Circovirus Genome in a Chinstrap Penguin (Pygoscelis antarcticus) and Adélie Penguin (Pygoscelis adeliae) on the Antarctic Peninsula
Source: Viruses. 2020 Aug 6;12(8):858. doi: 10.3390/v12080858 (PMC7472332; doi:10.3390/v12080858)
Supplement: Supplementary file 1 [file viruses-12-00858-s001.zip]

Archive with 2 entries (2 files):
- Supplementary Data 1.xlsx
- Supplementary Data 2.docx
