# Supplementary material for: Identification of Circovirus Genome in a Chinstrap Penguin (Pygoscelis antarcticus) and Adélie Penguin (Pygoscelis adeliae) on the Antarctic Peninsula
Source: Viruses. 2020 Aug 6;12(8):858. doi: 10.3390/v12080858 (PMC7472332; doi:10.3390/v12080858)
Supplement: Supplementary file 1 [file viruses-12-00858-s001.zip › Supplementary Data 1.xlsx]

## Sheet: Genome
	MN877414_PenCV	MN877415_PenCV	MN164706_PenCV	MN164704_PenCV	MN164703_PenCV	MN164705_PenCV	DQ845074_GuCV	AF071878_BFDV	DQ146997_RaCV	KX987146_TiACV2	AJ301633_CaPV	KP793918_ZfiCV	DQ845075_FiCV	AF252610_PiCV	MH188038_MosACV	DQ172906_StCV	KU230452_TiACV1	GQ404851_ChimpACV	DQ100076_DuCV	EU056309_SwCV	AJ304456_GoCV
MN877414_PenCV	100.001
MN877415_PenCV	99.201	100.001
MN164706_PenCV	87.201	87.101	100.001
MN164704_PenCV	87.801	87.401	99.101	100.001
MN164703_PenCV	87.701	87.601	99.301	99.501	100.001
MN164705_PenCV	87.801	87.701	98.901	99.101	99.501	100.001
DQ845074_GuCV	66.901	67.101	66.301	66.401	66.601	66.901	100.001
AF071878_BFDV	62.301	62.301	63.401	63.401	63.201	63.701	61.301	100.001
DQ146997_RaCV	63.101	63.301	63.301	63.301	63.701	63.701	62.501	64.101	100.001
KX987146_TiACV2	63.101	63.301	65.701	65.501	65.601	64.501	64.401	64.301	77.101	100.001
AJ301633_CaPV	62.501	62.901	62.001	62.101	62.501	62.401	63.101	62.901	70.501	70.501	100.001
KP793918_ZfiCV	62.301	62.201	62.901	63.001	63.101	63.201	62.601	62.101	69.401	70.401	67.801	100.001
DQ845075_FiCV	62.501	62.801	61.701	61.301	61.501	61.701	65.501	62.701	68.801	69.701	68.901	79.401	100.001
AF252610_PiCV	61.401	61.601	62.401	62.401	62.701	62.301	65.301	65.201	68.301	67.501	64.401	64.901	65.301	100.001
MH188038_MosACV	64.601	64.401	64.601	65.101	64.801	64.701	61.701	62.901	63.501	64.201	64.001	65.201	62.501	69.601	100.001
DQ172906_StCV	64.001	64.101	62.101	62.901	62.801	63.401	62.901	62.201	66.301	68.901	69.101	66.401	67.301	68.001	66.601	100.001
KU230452_TiACV1	61.701	62.901	62.201	61.801	62.001	61.901	62.901	60.301	68.501	67.901	66.801	68.301	69.001	69.301	66.901	71.301	100.001
GQ404851_ChimpACV	63.401	63.901	61.601	62.101	62.101	62.401	63.701	63.301	67.101	67.601	66.001	67.401	68.001	68.701	66.801	71.301	73.101	100.001
DQ100076_DuCV	59.001	59.401	58.801	58.401	58.401	58.301	57.701	56.801	58.701	58.101	57.701	58.601	56.901	58.201	60.801	57.501	58.701	59.101	100.001
EU056309_SwCV	57.401	57.301	57.901	58.001	58.201	57.601	59.201	60.301	61.801	61.301	57.101	59.201	58.801	58.101	59.401	60.101	59.101	57.501	69.301	100.001
AJ304456_GoCV	59.601	60.101	58.401	58.801	58.501	57.901	60.401	60.901	58.901	58.401	58.401	61.601	57.201	60.301	58.501	57.101	59.901	59.001	71.001	75.601	100.001

## Sheet: Rep
	MN877414_PenCV	MN877415_PenCV	MN164706_PenCV	MN164704_PenCV	MN164703_PenCV	MN164705_PenCV	DQ845074_GuCV	DQ146997_RaCV	KX987146_TiACV2	AJ301633_CaPV	KP793918_ZfiCV	DQ845075_FiCV	AF252610_PiCV	MH188038_MosACV	DQ172906_StCV	KU230452_TiACV1	GQ404851_ChimpACV	AF071878_BFDV	DQ100076_DuCV	EU056309_SwCV	AJ304456_GoCV
MN877414_PenCV	100.001
MN877415_PenCV	99.301	100.001
MN164706_PenCV	95.801	95.801	100.001
MN164704_PenCV	95.801	95.801	99.701	100.001
MN164703_PenCV	95.801	95.801	100.001	99.701	100.001
MN164705_PenCV	95.801	95.801	100.001	99.701	100.001	100.001
DQ845074_GuCV	67.101	66.401	67.401	67.401	67.101	67.101	100.001
DQ146997_RaCV	65.401	66.101	67.401	67.401	67.501	67.501	61.201	100.001
KX987146_TiACV2	65.701	66.801	66.301	66.301	66.401	66.401	60.201	85.901	100.001
AJ301633_CaPV	66.801	66.801	67.701	67.701	67.801	67.801	66.101	76.901	75.501	100.001
KP793918_ZfiCV	65.101	65.401	66.001	66.001	66.101	66.101	61.601	75.601	76.301	74.101	100.001
DQ845075_FiCV	67.101	67.501	67.701	67.701	67.801	67.801	65.101	77.701	77.001	75.501	87.601	100.001
AF252610_PiCV	65.701	65.401	66.001	66.001	65.701	65.701	61.601	72.901	72.501	69.301	70.401	72.501	100.001
MH188038_MosACV	63.701	63.701	65.001	65.001	64.801	64.801	58.201	67.701	68.401	65.201	66.301	67.401	72.201	100.001
DQ172906_StCV	67.701	67.401	67.901	67.901	67.701	67.701	63.501	78.901	81.301	76.501	80.301	83.401	73.401	69.801	100.001
KU230452_TiACV1	67.501	68.201	67.401	67.401	67.101	67.101	60.901	80.701	82.101	77.201	79.701	78.601	75.901	67.701	78.901	100.001
GQ404851_ChimpACV	65.401	65.401	66.701	66.701	66.801	66.801	60.601	80.101	78.301	75.501	80.401	79.401	73.901	69.801	79.201	82.101	100.001
AF071878_BFDV	62.301	62.301	61.501	61.501	61.201	61.201	55.001	58.101	62.801	58.801	60.601	62.301	61.201	58.501	60.801	58.801	61.901	100.001
DQ100076_DuCV	48.301	47.901	48.401	48.401	48.601	48.601	47.801	48.601	48.601	47.601	51.701	51.001	51.701	47.001	50.201	50.001	50.301	46.701	100.001
EU056309_SwCV	47.901	47.601	48.801	48.801	48.601	48.601	46.701	47.401	49.301	46.701	51.201	51.601	48.301	45.901	51.201	48.801	48.601	45.501	78.401	100.001
AJ304456_GoCV	48.301	47.901	48.101	48.801	47.901	47.901	46.701	47.901	50.001	47.601	52.101	51.401	49.001	46.601	51.201	49.301	49.701	45.501	82.901	85.301	100.001

## Sheet: CP
	MN877414_PenCV	MN877415_PenCV	MN164706_PenCV	MN164704_PenCV	MN164705_PenCV	MN164703_PenCV	DQ845074_GuCV	AF071878_BFDV	DQ146997_RaCV	KX987146_TiACV2	AJ301633_CaPV	KP793918_ZfiCV	DQ845075_FiCV	AF252610_PiCV	MH188038_MosACV	DQ172906_StCV	KU230452_TiACV1	GQ404851_ChimpACV	DQ100076_DuCV	EU056309_SwCV	AJ304456_GoCV
MN877414_PenCV	100.001
MN877415_PenCV	99.601	100.001
MN164706_PenCV	90.901	90.901	100.001
MN164704_PenCV	91.701	91.701	99.201	100.001
MN164705_PenCV	91.701	91.701	99.201	100.001	100.001
MN164703_PenCV	91.701	91.701	99.201	100.001	100.001	100.001
DQ845074_GuCV	57.601	57.601	56.801	57.601	57.601	57.601	100.001
AF071878_BFDV	51.701	51.201	52.601	53.101	53.101	53.101	50.201	100.001
DQ146997_RaCV	48.801	48.801	46.401	47.401	47.401	47.401	48.101	43.201	100.001
KX987146_TiACV2	48.101	48.101	47.601	48.601	48.601	48.601	47.201	47.801	87.001	100.001
AJ301633_CaPV	45.101	45.101	45.101	46.001	46.001	46.001	45.001	42.401	75.301	76.601	100.001
KP793918_ZfiCV	51.001	51.001	49.501	50.501	50.501	50.501	51.101	49.101	61.001	62.001	63.101	100.001
DQ845075_FiCV	48.801	48.801	48.301	49.301	49.301	49.301	46.901	48.201	61.201	62.201	67.701	75.201	100.001
AF252610_PiCV	40.701	40.701	39.001	40.301	40.301	40.301	48.001	46.801	46.201	44.801	47.501	49.401	48.701	100.001
MH188038_MosACV	41.501	41.501	41.401	41.401	41.401	41.401	42.001	45.601	46.501	46.501	46.201	48.501	46.101	65.801	100.001
DQ172906_StCV	43.601	44.101	43.201	44.101	44.101	44.101	45.601	47.701	50.201	50.401	55.201	50.201	51.701	57.001	60.201	100.001
KU230452_TiACV1	44.801	46.101	44.301	45.201	45.201	45.201	45.901	46.401	46.501	46.501	51.901	51.201	52.401	60.701	63.701	71.401	100.001
GQ404851_ChimpACV	44.401	44.401	45.301	45.701	45.701	45.701	45.701	47.001	44.601	44.601	49.301	48.501	50.801	60.901	62.201	75.001	79.801	100.001
DQ100076_DuCV	27.201	27.201	25.401	25.401	25.401	25.401	28.801	30.601	25.701	26.801	26.001	22.501	25.301	29.201	28.101	28.301	30.801	26.101	100.001
EU056309_SwCV	29.001	29.001	30.001	30.501	30.501	30.501	32.401	30.701	28.501	27.701	27.501	28.601	29.901	34.101	31.401	32.001	30.501	29.001	55.101	100.001
AJ304456_GoCV	25.501	25.501	26.501	26.501	26.501	26.501	26.701	28.401	27.901	27.501	26.601	26.501	29.001	34.101	28.701	30.401	28.901	25.501	49.401	65.201	100.001
